# Supplementary material for: Exploring Empirical Rank-Frequency Distributions Longitudinally through a Simple Stochastic Process
Source: PLoS One. 2014 Apr 22;9(4):e94920. doi: 10.1371/journal.pone.0094920 (PMC3995693; doi:10.1371/journal.pone.0094920)
Supplement: Code S1 — Recursive Implementation of FT Process in Perl. (PL) [file pone.0094920.s002.pl]

=head1 NAME

Supporting Code S2.
FT Process - A Fracturing Process Implementation

=head1 DESCRIPTION

This script is supporting material for 
"Exploring empirical rank-frequency distributions longitudinally through a simple stochastic process"

=head2 Methods

=over 12

=item C<FT_process>

Returns the average of the specified number of FT Process trials, each FT Process Trial uses the specified fitting parameter and
enforces the specified minimum interval size.

=item C<setup_split_interval>

Returns the given interval fractured the specified number of times. To perform 
a full FT Process trial the k parameter should be 0 and the maxk parameter 
should be the number of time steps.

=item C<split_interval>

Returns the given interval fractured into two intervals with the fracturing point 
determined by a random variable with PDF shape determined by fitting parameter.

=back

=head1 LICENSE

This script is released under the MIT License.

The MIT License (MIT)

Copyright (c) <2013> <Benjamin Finley>

Permission is hereby granted, free of charge, to any person obtaining a copy
of this software and associated documentation files (the "Software"), to deal
in the Software without restriction, including without limitation the rights
to use, copy, modify, merge, publish, distribute, sublicense, and/or sell
copies of the Software, and to permit persons to whom the Software is
furnished to do so, subject to the following conditions:

The above copyright notice and this permission notice shall be included in
all copies or substantial portions of the Software.

THE SOFTWARE IS PROVIDED "AS IS", WITHOUT WARRANTY OF ANY KIND, EXPRESS OR
IMPLIED, INCLUDING BUT NOT LIMITED TO THE WARRANTIES OF MERCHANTABILITY,
FITNESS FOR A PARTICULAR PURPOSE AND NONINFRINGEMENT. IN NO EVENT SHALL THE
AUTHORS OR COPYRIGHT HOLDERS BE LIABLE FOR ANY CLAIM, DAMAGES OR OTHER
LIABILITY, WHETHER IN AN ACTION OF CONTRACT, TORT OR OTHERWISE, ARISING FROM,
OUT OF OR IN CONNECTION WITH THE SOFTWARE OR THE USE OR OTHER DEALINGS IN
THE SOFTWARE.

=head1 AUTHOR

Benjamin Finley

=cut

#initialize contants (us theatrical earnings 2002)
my $fitting_param = .51;
my $num_of_trials_average = 1000;
my $total_volume = 9.1666e+09;
my $min_interval_size = 1;
my $num_of_intervals = 473;
my $dataset_name = "moviedata";

#initialize contants (US census respondents last name frequency 2000)
# my $fitting_param = .48;
# my $num_of_trials_average = 1000;
# my $total_volume = 242121073;
# my $min_interval_size = 100;
# my $num_of_intervals = 151671;
# my $dataset_name = "lastname";

#initialize contants (French book sales data 2003)
# my $fitting_param = .50;
# my $num_of_trials_average = 1000;
# my $total_volume = 57128586;
# my $min_interval_size = 1;
# my $num_of_intervals = 65513;
# my $dataset_name = "frenchbook";

#initialize contants (audio scrobbler artist plays)
# my $fitting_param = .58;
# my $num_of_trials_average = 1000;
# my $total_volume = 371638969;
# my $min_interval_size = 1;
# my $num_of_intervals = 1631028;
# my $dataset_name = "scrobbler";

#initialize contants (us magazine circulation revenue estimates 2000)
# my $fitting_param = .32;
# my $num_of_trials_average = 1000;
# my $total_volume = 9.9749e+09;
# my $min_interval_size = 0;
# my $num_of_intervals = 618;
# my $dataset_name = "magazine";

#initialize contants (UMASS Amherst youtube video requests)
# my $fitting_param = .25;
# my $num_of_trials_average = 1000;
# my $total_volume = 365303;
# my $min_interval_size = 1;
# my $num_of_intervals = 159032;
# my $dataset_name = "youtube";

#initialize contants (test data)
# my $fitting_param = .5;
# my $num_of_trials_average = 1000;
# my $total_volume = 10000000;
# my $min_interval_size = 0;
# my $num_of_intervals = 2**15;
# my $dataset_name = "test";

use strict;
use warnings;
use Math::Random::MT qw(srand rand irand);

#initiate the FT Process
my @final_intervals = FT_process($total_volume,$num_of_intervals,$num_of_trials_average,$min_interval_size,$fitting_param);

#open the output file
open FILE, ">>FT_process_" . $dataset_name . "_fitting_param_" . $fitting_param . ".txt" or die $!;
#remove any exisiting text in the file
truncate(FILE,0);

#create temp variable
my $value;

#iterate through the final array
foreach $value (@final_intervals)
{
     #write the values to the output file
     print FILE $value . "\n";
}

#******************************************************************

#return the average of the specified number of FT Process trials
sub FT_process
{	
	#extract parameters
	my ($total_volume,$num_of_intervals,$num_of_trials_average,$min_interval_size,$fitting_param);
	($total_volume,$num_of_intervals,$num_of_trials_average,$min_interval_size,$fitting_param) = @_;
	
	my $num_time_steps = (int(log($num_of_intervals)/log(2)));
	#calculate the number of extra intervals needed on the last step
	my $num_extra_intervals = ($num_of_intervals - (2**($num_time_steps)));
	
	#initialize master list which stores the summation for each rank over the number of trials
	my @master = (0) x (2**$num_time_steps + $num_extra_intervals);
	
	#sum the specified number of process trials
	for(my $iteration_count_avg=1;$iteration_count_avg<=$num_of_trials_average;$iteration_count_avg++){
		
		#perform the splitting (1 trial)
		my @unsorted_intervals = setup_split_interval($total_volume,0,$num_time_steps,$fitting_param);
		
		
		#perform the splitting for the extra intervals for the trial
		if($num_extra_intervals > 0){
			my @extra_intervals = ();
			for(my $extra_interval_count=1;$extra_interval_count<=$num_extra_intervals;$extra_interval_count++){
					my $interval;
					$interval = pop @unsorted_intervals;
					my ($interval_a,$interval_b);
					($interval_a,$interval_b) = split_interval($interval,$fitting_param);
					push(@extra_intervals,$interval_a);
					push(@extra_intervals,$interval_b);
			}
			push(@unsorted_intervals,@extra_intervals);
		}
						
		my $master_index = 0;
		my $value;
	
		#add the trial results to the master list so the final average can be calculated
		foreach $value (sort {$b <=> $a} @unsorted_intervals)
		{
			$master[$master_index] += $value;
			$master_index++;
		}
		
	}
	
	#calculate the average from master, enforce the minimum size constraint, and sort again to make certain
	foreach my $sum_of_intervals (@master) { 
		$sum_of_intervals = $sum_of_intervals/$num_of_trials_average; 
		if($sum_of_intervals < $min_interval_size){
			$sum_of_intervals = $min_interval_size;
		}
	}
	@master = sort { $b <=> $a } @master;
	return @master;
}

#******************************************************************

#perform a single process trial
sub setup_split_interval
{
	my ($interval,$current_time_step,$total_time_steps,$fitting_param);
	($interval,$current_time_step,$total_time_steps,$fitting_param) = @_;
	
	#if the final time step then return the interval
	if($current_time_step == $total_time_steps){
		my @interval_single = ($interval);
		return @interval_single;
	} else {
		
		my ($interval_a,$interval_b);
		($interval_a,$interval_b) = split_interval($interval,$fitting_param);
		
		#increment the time step counter
		$current_time_step++;
		
		#split each interval 
		my @intervals_a = setup_split_interval($interval_a,$current_time_step,$total_time_steps,$fitting_param);
		my @intervals_b = setup_split_interval($interval_b,$current_time_step,$total_time_steps,$fitting_param);

		push(@intervals_a,@intervals_b);
		return @intervals_a;
	}
}

#******************************************************************
#split a single interval given the fitting parameter
sub split_interval
{
	
	my ($interval,$fitting_param);
	($interval,$fitting_param) = @_;
	
		#do the splitting
		my $random = rand();
		my $split = 0;

		if($random < ($fitting_param/2)){
			$split = $random*((1-$fitting_param)/$fitting_param);
		#right side of function
		}elsif($random > (1-$fitting_param/2)){
			$split = 1-(1-$random)*((1-$fitting_param)/$fitting_param);
		#midde of function
		}else{
			$split = .5+((1-(1-$fitting_param))/(1-$fitting_param))*($random-.5);
		}
		my $interval_a = $interval * $split;
		my $interval_b = ($interval - $interval_a);
		
		return ($interval_a,$interval_b);
}
